# Supplementary material for: Angiotensin-Converting Enzyme Inhibitors and Angiotensin Receptor Blockers Withdrawal Is Associated with Higher Mortality in Hospitalized Patients with COVID-19
Source: J Clin Med. 2021 Jun 15;10(12):2642. doi: 10.3390/jcm10122642 (PMC8232748; doi:10.3390/jcm10122642)
Supplement: Supplementary file 1 [file jcm-10-02642-s001.zip]

Archive with 1 entries (1 files):
- jcm-1250987-supplementary.pdf
